# Supplementary material for: Associations of Prenatal Socioeconomic Status and Childhood Working Memory: A Structural Equation Modeling Approach
Source: Children (Basel). 2025 Apr 23;12(5):537. doi: 10.3390/children12050537 (PMC12110185; doi:10.3390/children12050537)
Supplement: Supplementary file 1 [file children-12-00537-s001.zip]

Archive with 1 entries (1 files):
- children-3488706-supplementary.pdf
